# Supplementary material for: Design of a Chimeric Multi-Epitope Vaccine (CMEV) against Both Leishmania martiniquensis and Leishmania orientalis Parasites Using Immunoinformatic Approaches
Source: Biology (Basel). 2022 Oct 5;11(10):1460. doi: 10.3390/biology11101460 (PMC9598663; doi:10.3390/biology11101460)
Supplement: Supplementary file 1 [file biology-11-01460-s001.zip]

Archive with 1 entries (1 files):
- biology-1924550-supplementary11.pdf
